# Supplementary material for: PABPC1-induced stabilization of IFI27 mRNA promotes angiogenesis and malignant progression in esophageal squamous cell carcinoma through exosomal miRNA-21-5p
Source: J Exp Clin Cancer Res. 2022 Mar 28;41:111. doi: 10.1186/s13046-022-02339-9 (PMC8962095; doi:10.1186/s13046-022-02339-9)
Supplement: Supplementary file 1 — Additional file 1. [file 13046_2022_2339_MOESM1_ESM.zip]

Archive with 9 entries (9 files):
- renamed_3222a.tif
- renamed_68411.tif
- renamed_9248f.tif
- renamed_f4eeb.tif
- SUPPLEMENTAL figure 2-H3K27.tif
- supplemental figure 4-rescue.tif
- SUPPLEMENTAL FIGURE 6-IFI27FUNCTION.tif
- Supplemental Figure 7-RNA exosome.tif
- Supplemental material.docx
